# Supplementary material for: The psychometric properties of a new oral health illness perception measure for adults aged 62 years and older
Source: PLoS One. 2019 Apr 10;14(4):e0214082. doi: 10.1371/journal.pone.0214082 (PMC6457485; doi:10.1371/journal.pone.0214082)
Supplement: S1 Dataset — (XLSX) [file pone.0214082.s004.xlsx]

## Sheet: R21_198_PLoS_One_Data&Codebook
id_number	ipq_rd_hud	ipq_rd_study_status	ipq_rd_form_status	ipq_rd_1	ipq_rd_2	ipq_rd_3	ipq_rd_4	ipq_rd_5	ipq_rd_6	ipq_rd_7	ipq_rd_8	ipq_rd_9	ipq_rd_10	ipq_rd_11	ipq_rd_12	ipq_rd_13	ipq_rd_14	ipq_rd_15	ipq_rd_16	ipq_rd_17	ipq_rd_18	ipq_rd_19	ipq_rd_20	ipq_rd_21	ipq_rd_22	ipq_rd_23	ipq_rd_24	ipq_rd_25	ipq_rd_26	ipq_rd_27	ipq_rd_28	ipq_rd_29	ipq_rd_30	ipq_rd_31	ipq_rd_32	ipq_rd_33	ipq_rd_34	ipq_rd_35	ipq_rd_36	ipq_rd_37	ipq_rd_38	ipq_rd_39	ipq_rd_40	ipq_rd_41	ipq_rd_42	ipq_rd_43	ipqrd_older_adults_complete	med_his_form_status	marital_status
01011	2	1	2	1	2	4	3	2	1	1	1	1	2	3	4	1	2	2	2	2	4	2	3	2	2	4	3	2	2	4	3	2	2	2	2	2	3	2	3	2	2	2	2	2	2	3	2	2	4
01014	2	1	2	2	2	4	5	2	2	2	2	2	3	2	2	1	2	2	2	2	2	2	2	4	5	2	2	2	4	4	4	2	2	2	2	2	2	2	2	2	2	2	2	2	2	2	2	2	3
01016	2	1	2	3	3	3	3	3	3	4	4	4	4	4	2	2	2	2	2	2	4	1	1	3	2	4	4	4	4	4	4	4	4	4	4	4	4	4	4	5	5	5	5	5	4	5	2	2	1
01021	2	1	2	2	3	4	4	2	3	3	2	4	4	2	3	2	2	2	2	2	4	4	3	2	2	2	4	2	4	4	4	2	3	2	2	3	4	4	4	4	4	2	4	2	2	2	2	2	4
01023	2	1	2	5	5	2	2	1	5	3	2	3	1	3	1	1	1	1	1	1	5	1	1	2	1	2	2	5	1	1	2	2	1	2	2	2	4	2	5	5	5	5	5	2	5	2	2	2	4
01024	2	1	2	1	5	1	1	1	5	2	2	2	2	5	1	3	2	1	2	2	5	2	2	2	1	5	3	3	3	2	2	2	2	2	2	2	5	1	1	2	3	4	5	3	3	2	2	2	1
01025	2	1	2	2	2	1	1	2	2	2	1	1	2	1	2	2	1	2	1	1	4	2	2	3	2	2	4	2	1	4	4	3	3	3	2	3	2	2	4	4	4	4	4	4	4	4	2	2	4
01026	2	1	2	3	2	4	4	3	4	2	2	2	2	4	4	2	2	2	2	2	4	2	2	4	4	4	4	4	4	4	4	2	2	4	2	2	3	4	4	4	3	4	4	3	3	3	2	2	#NULL!
01027	2	1	2	1	1	4	2	2	2	2	2	2	2	4	2	2	2	2	2	2	4	2	2	2	2	2	2	2	4	4	2	2	2	2	2	2	2	2	2	2	2	2	2	2	3	4	2	2	4
01028	2	1	2	3	3	2	2	2	5	5	2	1	1	3	1	1	1	1	1	1	5	2	1	3	1	2	3	4	2	5	1	4	4	4	2	2	4	4	4	4	4	4	4	4	4	3	2	2	3
01030	2	1	2	5	5	3	4	2	4	3	2	2	2	4	2	2	2	1	2	2	3	2	2	2	2	2	3	4	4	3	4	3	3	2	2	3	3	3	4	4	4	4	4	3	3	3	2	2	1
01032	2	1	2	2	2	4	4	2	1	3	1	2	1	4	4	1	1	1	4	5	4	2	2	5	4	5	1	4	4	2	2	4	4	2	4	4	4	4	4	4	2	2	2	4	5	2	2	2	1
01033	2	1	2	1	1	2	4	2	2	2	2	4	5	2	2	2	2	2	2	2	4	2	2	2	2	4	2	2	2	2	2	2	2	2	2	2	3	2	5	4	4	2	4	1	2	4	2	2	2
01035	2	1	2	2	2	5	2	2	2	2	2	2	2	2	2	2	2	2	2	2	2	2	2	2	4	2	2	2	4	2	2	2	2	2	2	2	2	2	2	3	3	5	4	4	4	4	2	2	4
01037	2	1	2	3	4	4	2	4	3	2	2	2	3	2	2	2	2	2	2	2	4	2	2	4	2	3	4	4	4	4	4	3	4	4	2	2	4	4	4	4	4	2	4	2	4	4	2	2	4
01038	2	1	2	4	4	4	2	2	2	2	2	2	4	2	2	2	4	2	2	2	2	4	4	2	2	2	2	4	4	4	4	2	4	4	2	2	4	4	4	4	4	2	2	2	4	2	2	2	1
01041	2	1	2	5	5	4	2	2	4	5	5	5	5	2	3	2	2	3	2	3	4	2	1	4	2	4	5	1	4	4	4	2	2	4	4	3	3	3	5	5	5	5	5	2	4	2	2	2	4
01043	2	1	2	3	2	4	2	2	5	2	2	2	3	3	2	1	2	3	2	2	3	2	2	4	2	2	3	4	2	4	4	2	3	2	3	3	3	3	2	2	3	4	4	4	3	4	2	2	4
01045	2	1	2	3	3	1	2	5	2	4	2	1	3	4	4	4	4	4	2	3	2	4	3	2	2	3	4	2	3	4	3	2	2	2	2	2	4	3	4	2	1	1	4	1	3	3	2	2	2
07001	2	1	2	4	4	3	4	2	4	4	4	4	4	2	2	2	4	3	2	4	4	2	2	4	2	4	4	2	4	4	3	2	2	2	2	4	4	4	4	4	4	4	4	4	4	2	2	2	3
07002	2	1	2	2	3	5	1	4	1	2	1	1	2	5	3	1	1	1	1	2	5	1	1	4	4	4	3	1	3	4	2	3	2	4	1	1	2	1	3	3	3	1	2	2	1	2	2	2	4
07004	2	1	2	2	4	2	2	4	2	1	4	4	5	2	3	2	2	1	2	2	4	2	5	4	4	5	3	4	2	4	5	2	1	3	2	3	2	2	4	5	4	5	5	4	3	4	2	2	3
07005	2	1	1	5	5	5	5	2	5	2	2	1	3	2	2	1	2	2	2	2	5	1	1	1	2	2	4	4	5	5	5	5	5	2	2	2	5	2	5	5	5	5	5	5	2	5	2	1	3
07006	2	1	2	5	5	3	3	3	3	2	2	2	2	3	2	2	2	2	2	3	4	2	3	2	2	3	3	4	3	3	3	-9	-9	-9	-9	-9	2	2	-9	4	4	4	4	4	4	4	2	2	3
07007	2	1	2	2	4	2	4	2	4	2	2	2	4	4	4	2	3	2	2	3	2	4	2	4	4	4	4	4	4	4	4	2	2	2	2	2	2	5	4	2	4	5	4	2	1	4	2	2	2
07008	2	1	2	5	5	4	5	1	5	5	5	5	5	5	5	5	5	5	5	5	5	5	5	5	4	4	5	5	4	4	4	2	1	1	3	5	2	2	5	5	5	5	5	5	2	2	2	2	4
07009	2	1	2	4	2	5	1	2	5	4	2	3	4	4	2	2	1	4	4	4	4	2	2	3	2	4	1	1	2	4	2	2	2	3	3	2	4	4	2	5	4	3	5	4	3	5	2	2	3
07012	2	1	2	2	2	4	4	4	2	4	3	4	4	4	2	2	2	2	2	2	4	2	2	4	4	2	4	2	2	4	4	4	4	4	2	2	2	2	4	4	4	4	4	2	3	4	2	2	2
07013	2	1	2	2	2	5	1	3	1	1	1	2	4	1	1	2	1	2	2	3	3	2	2	2	2	2	4	3	2	4	4	4	2	2	2	2	3	2	2	4	4	4	3	4	4	2	2	2	4
07014	2	1	2	3	2	4	2	4	2	2	2	2	2	1	2	2	2	3	2	2	4	2	2	2	2	2	3	2	2	4	2	4	3	4	2	3	3	2	4	3	4	4	3	3	2	2	2	2	3
07016	2	1	1	4	2	2	2	4	2	2	2	2	4	4	4	2	3	3	2	2	4	2	2	2	2	4	4	4	2	3	4	2	2	3	2	2	4	2	4	4	4	4	4	4	2	4	2	2	2
07017	2	1	2	4	4	4	2	4	4	2	2	2	2	2	2	2	2	2	2	2	4	4	2	4	2	4	2	4	4	4	4	2	2	2	2	2	2	4	4	4	4	4	4	4	4	4	2	2	3
07018	2	1	2	4	4	2	4	2	4	2	2	2	2	2	1	1	2	2	2	1	4	2	2	2	2	4	2	2	4	4	4	2	2	2	2	2	3	3	4	4	4	2	2	2	4	4	2	2	2
07019	2	1	2	2	2	4	2	4	1	2	1	3	5	2	1	2	1	1	2	2	1	2	3	2	2	1	3	2	1	4	2	1	1	2	1	2	3	4	4	4	4	2	1	1	3	2	2	2	1
10001	2	1	2	4	4	4	4	2	4	4	3	4	4	4	3	2	4	2	2	3	4	3	2	3	3	4	3	2	4	2	4	2	3	4	4	2	3	3	4	4	4	4	4	4	2	3	2	2	3
10002	2	1	2	5	5	5	5	4	5	4	4	4	4	4	4	2	2	2	2	2	4	2	2	2	2	2	2	4	4	4	4	2	4	2	2	2	4	2	4	2	4	4	4	4	2	2	2	2	2
10003	2	1	2	4	4	4	4	2	4	4	2	4	4	4	4	4	2	2	2	2	4	2	2	4	4	4	4	4	4	4	4	4	4	4	4	4	4	4	4	4	4	4	4	4	4	4	2	2	4
10004	2	1	2	5	4	2	2	2	4	4	4	4	4	4	4	4	4	2	2	2	4	2	2	4	4	4	4	4	4	4	4	4	4	4	4	4	4	4	4	4	4	4	4	4	4	4	2	2	3
10005	2	1	2	4	5	4	4	3	5	3	5	4	5	5	2	3	2	2	2	2	3	1	1	3	4	3	4	4	3	4	4	4	3	4	3	4	3	2	4	4	4	5	5	5	2	4	2	2	4
10007	2	1	2	4	5	5	4	2	5	4	4	2	2	4	2	1	1	1	2	2	4	4	2	2	1	2	4	4	4	4	4	4	4	4	2	2	2	2	4	5	5	5	4	4	4	5	2	2	3
10008	2	1	2	2	2	4	4	2	2	2	4	2	4	4	2	2	2	2	2	2	4	2	1	4	4	4	2	4	4	4	4	2	2	2	2	2	4	4	4	4	4	3	4	3	4	4	2	2	4
10009	2	1	2	4	4	4	2	4	4	4	2	2	3	3	3	2	3	2	2	2	4	2	2	4	3	4	4	4	3	4	3	4	4	4	4	3	4	4	4	4	4	4	4	4	4	4	2	2	2
10010	2	1	2	2	3	4	3	3	2	2	2	2	2	3	2	2	2	2	2	2	2	3	3	3	2	2	2	2	3	2	2	2	3	3	2	3	3	3	4	4	4	4	4	4	3	3	2	2	1
10011	2	1	2	1	1	2	4	1	4	2	4	4	4	4	2	2	2	4	2	4	4	2	2	4	2	4	4	4	4	4	2	4	4	2	2	4	4	4	4	4	4	4	4	4	4	4	2	2	3
10012	2	1	2	4	4	4	2	4	4	4	4	4	4	4	4	4	2	4	4	4	4	2	2	4	3	4	4	2	2	2	3	3	3	3	2	2	3	4	4	4	4	4	4	4	4	4	2	2	3
11002	2	1	2	1	1	2	2	4	2	2	2	2	2	2	2	2	2	2	2	2	2	2	2	2	2	2	2	2	2	2	2	2	2	2	2	2	2	2	2	2	4	3	4	2	2	2	2	2	3
11003	2	1	2	2	2	2	2	2	2	2	2	2	1	2	2	2	1	1	2	2	2	2	2	2	1	2	2	1	2	2	2	2	2	2	2	1	2	2	2	2	2	2	1	2	2	2	2	2	1
11004	2	1	2	4	4	3	2	2	4	3	4	4	4	1	2	2	2	2	3	3	4	4	4	4	2	4	2	2	2	2	2	2	2	2	2	3	2	2	4	4	4	4	4	4	4	4	2	2	2
11005	2	1	2	2	2	2	4	2	1	2	2	2	1	1	2	1	1	2	2	1	2	2	1	2	2	2	2	1	2	2	1	2	2	2	1	1	2	2	1	2	2	2	1	1	2	2	2	2	2
11006	2	1	2	5	4	2	2	2	4	5	3	3	2	4	2	2	2	3	3	3	5	2	1	2	3	4	4	4	4	4	3	3	3	3	2	2	3	4	4	4	4	4	4	4	3	4	2	2	4
11007	2	1	2	1	1	5	1	4	1	1	1	1	2	2	2	2	2	2	1	1	4	1	2	1	1	2	4	5	5	5	4	2	2	2	2	2	2	2	5	5	4	4	5	5	4	5	2	2	3
11008	2	1	2	3	2	4	2	3	4	2	4	4	4	3	4	2	3	3	4	3	2	2	3	2	2	3	4	2	4	3	4	3	2	2	2	2	3	2	4	4	4	2	4	3	4	2	2	2	3
11010	2	1	2	3	4	3	4	2	4	4	3	4	4	2	2	2	2	2	2	2	4	2	2	2	2	4	4	4	4	4	4	4	4	4	2	2	2	4	4	4	4	4	4	4	4	4	2	2	3
13001	2	1	2	2	4	2	4	2	4	4	2	3	4	4	2	2	2	2	2	2	4	2	2	2	2	4	4	4	4	4	2	4	2	2	4	2	2	2	4	4	4	3	4	3	4	4	2	2	#NULL!
13002	2	1	2	2	2	4	4	4	2	2	2	2	4	4	2	2	2	2	2	2	4	2	2	2	2	2	4	2	4	4	4	2	2	2	2	2	4	4	4	4	4	2	4	2	4	4	2	2	4
13003	2	1	2	2	4	2	4	2	4	4	4	4	4	4	2	2	2	2	2	2	4	2	2	4	2	4	2	4	4	4	4	4	4	4	4	4	4	4	4	4	4	4	4	4	4	4	2	2	2
13005	2	1	2	2	4	2	2	2	5	5	5	2	5	5	4	4	2	5	2	2	5	2	2	4	4	4	2	5	5	2	5	4	4	1	4	4	2	2	2	2	2	4	4	4	2	4	2	2	1
13006	2	1	2	2	2	2	2	1	1	2	1	2	2	1	1	2	1	2	2	1	2	1	2	1	1	2	1	2	1	2	1	2	2	1	2	2	2	2	1	2	2	1	2	2	1	1	2	2	3
13007	2	1	2	2	2	3	4	3	2	2	3	2	3	2	2	3	2	2	2	2	2	4	2	2	4	2	2	2	2	4	4	2	4	4	2	2	2	2	4	2	4	2	4	2	2	2	2	2	1
13008	2	1	2	3	2	4	2	2	2	2	2	2	2	2	2	3	2	2	2	2	4	2	4	4	2	4	2	2	4	4	4	2	2	2	2	2	4	4	2	4	2	4	4	2	2	2	2	2	4
13010	2	1	2	5	5	1	5	1	5	3	5	1	5	5	1	1	1	2	1	2	5	1	1	5	5	5	5	5	5	5	5	3	5	4	3	2	5	3	5	5	5	5	5	3	5	5	2	2	4
14001	2	1	2	4	4	2	4	1	2	1	4	2	4	4	2	2	2	2	2	4	4	2	4	2	4	2	4	4	2	4	2	2	4	4	2	2	2	2	4	2	4	2	2	2	2	2	2	2	1
14002	2	1	2	4	4	4	4	4	4	4	4	4	4	4	2	2	2	2	2	2	2	2	2	2	2	2	2	2	4	4	2	2	3	3	3	2	3	3	4	3	3	4	3	2	3	3	2	2	1
14004	2	1	2	3	4	2	2	2	4	5	4	4	4	4	2	4	2	2	2	2	4	2	2	4	4	4	4	4	2	4	4	4	4	4	2	2	4	2	4	4	4	4	4	4	4	4	2	2	4
14005	2	1	2	2	2	4	4	2	2	4	2	2	2	2	2	2	2	2	2	2	4	2	2	2	2	2	4	4	4	4	4	4	4	4	5	2	2	2	4	4	4	4	4	4	4	4	2	2	1
14006	2	1	2	2	2	1	2	2	2	1	1	2	1	1	2	2	1	1	2	2	1	1	1	1	1	2	1	1	3	2	1	3	2	2	1	1	5	2	3	3	3	1	1	1	2	4	2	2	2
14007	2	1	2	4	3	4	4	2	3	2	1	4	2	4	2	1	2	2	2	3	4	2	2	4	2	4	4	2	4	4	3	3	3	3	2	2	4	2	4	5	4	4	4	3	4	4	2	2	3
14008	2	1	2	1	1	3	4	4	2	2	3	2	2	4	4	1	4	1	2	2	2	-9	-9	5	1	1	2	2	2	4	2	-9	-9	1	-9	-9	-9	-9	-9	2	-9	2	4	2	4	1	2	2	1
14009	2	1	2	4	4	2	4	2	4	2	4	4	4	4	2	2	2	2	2	2	4	2	2	4	2	4	4	2	4	2	2	4	4	4	2	4	4	4	4	4	4	4	4	4	4	4	2	2	1
14010	2	1	2	4	4	4	4	4	4	4	4	4	4	4	4	4	4	4	4	4	4	2	2	4	2	4	4	4	4	4	4	2	4	4	4	2	4	2	4	4	4	4	4	4	2	4	2	2	3
14011	2	1	2	2	4	4	4	2	2	4	4	4	3	4	2	2	2	2	2	2	1	4	4	2	2	2	3	2	2	3	3	3	3	3	2	2	3	2	4	4	2	4	4	2	2	2	2	2	4
14013	2	1	2	4	4	2	4	1	4	1	1	1	1	3	1	1	1	1	1	1	5	3	1	3	5	3	5	3	3	3	3	3	3	3	2	3	3	3	4	3	3	3	3	2	3	3	2	2	1
14014	2	1	2	4	4	4	4	4	4	4	4	4	4	4	4	4	4	4	4	4	4	2	2	4	4	4	4	4	4	4	4	4	4	4	4	4	4	2	4	4	4	4	4	4	4	4	2	2	1
14016	2	1	2	4	4	4	2	2	4	4	4	4	4	2	2	4	4	4	4	3	4	4	4	4	3	4	4	4	4	4	3	4	4	3	4	4	4	4	3	4	4	4	4	4	3	4	2	2	4
16001	2	1	2	1	2	1	2	3	1	2	2	1	1	2	2	2	3	2	1	1	1	1	1	2	1	2	2	1	4	2	1	2	1	2	2	1	2	1	2	2	2	1	4	2	2	1	2	#NULL!	#NULL!
16002	2	1	2	4	4	5	5	2	5	1	1	2	1	2	1	1	1	1	1	1	4	1	1	4	2	2	4	4	1	4	5	3	4	3	1	1	4	1	3	5	4	4	4	2	3	4	2	2	1
16003	2	1	2	3	3	4	2	4	3	3	2	2	2	3	3	3	3	3	3	3	4	2	2	3	3	2	4	4	4	3	4	3	3	2	2	2	4	3	4	4	4	2	4	2	3	4	2	2	1
16004	2	1	2	4	4	2	4	2	2	2	2	1	2	4	1	1	2	1	1	2	4	2	2	2	4	4	3	4	4	4	4	2	4	4	4	4	4	2	4	4	4	4	4	2	4	4	2	2	4
16006	2	1	2	2	2	3	3	3	3	4	2	2	2	3	2	3	3	3	2	2	2	3	3	2	2	2	2	3	3	3	3	3	2	2	3	3	2	2	3	3	3	3	3	3	2	2	2	2	1
16007	2	1	2	5	4	5	5	1	5	3	5	5	4	4	4	4	1	2	2	2	4	2	1	5	4	4	3	4	3	3	2	4	4	4	2	2	3	2	3	4	4	2	2	3	3	4	2	#NULL!	#NULL!
16008	2	1	2	4	5	5	1	5	3	3	1	1	1	3	5	3	5	1	1	1	5	1	1	5	4	5	4	2	5	3	3	2	5	1	3	1	5	5	5	4	1	1	5	5	3	3	2	2	1
16009	2	1	2	2	4	4	4	2	4	2	2	4	4	4	2	2	2	2	2	2	4	2	2	4	2	4	2	4	4	4	4	4	4	4	2	2	4	4	4	4	4	4	4	4	4	4	2	2	4
16010	2	1	2	2	2	2	5	2	2	2	1	1	3	3	2	2	2	2	2	2	3	2	2	2	3	3	3	4	4	4	4	4	4	3	2	3	2	2	4	4	2	2	3	2	3	3	2	2	1
16011	2	1	2	2	2	4	2	2	2	4	2	2	2	4	2	2	2	2	2	2	4	2	4	4	2	4	4	4	4	4	4	2	2	2	2	2	4	4	4	4	4	4	4	4	4	4	2	2	1
16012	2	1	2	5	4	4	2	4	4	4	2	2	2	2	4	4	4	4	2	2	4	2	2	4	2	4	3	2	4	3	3	3	3	2	2	3	3	4	4	4	2	2	2	2	3	2	2	2	3
16013	2	1	2	2	4	4	2	2	4	4	2	4	2	3	2	2	3	3	2	2	3	3	2	2	2	3	2	4	4	4	4	3	3	3	2	2	2	2	4	4	4	4	4	4	4	4	2	2	1
16015	2	1	2	3	3	3	5	2	3	3	3	4	4	4	3	4	3	2	2	2	3	2	2	3	4	3	2	4	4	4	4	3	4	4	4	2	2	2	4	3	4	4	4	4	3	4	2	2	#NULL!
16016	2	1	2	4	3	2	2	2	2	2	1	1	2	2	2	1	1	2	2	2	4	3	2	4	4	3	4	4	5	5	5	1	2	1	1	1	3	5	4	4	5	4	4	3	4	4	2	2	1
16017	2	1	2	2	2	2	2	2	2	2	2	2	2	3	2	2	2	2	2	2	3	2	2	2	3	2	2	2	2	2	3	3	2	4	2	2	3	2	3	4	3	3	3	3	3	4	2	2	4
16018	2	1	2	4	2	3	4	4	4	4	4	2	4	4	2	2	2	4	2	2	4	2	1	4	4	4	4	4	4	4	4	4	4	2	2	2	4	2	4	4	4	5	4	4	2	4	2	2	2
16019	2	1	2	2	2	4	3	3	2	2	2	2	2	4	4	2	3	2	2	4	4	4	3	2	2	3	3	2	4	4	4	3	4	4	4	3	4	2	4	4	4	2	4	2	4	4	2	2	1
16020	2	1	2	4	4	4	2	2	2	2	4	2	2	4	2	2	2	2	2	2	4	2	2	2	2	4	2	4	4	4	4	2	4	2	4	2	4	4	4	4	4	4	4	2	4	4	2	2	2
16021	2	1	2	3	4	2	4	2	4	4	4	4	4	4	2	2	2	3	2	2	4	2	2	2	4	4	4	4	4	2	4	2	2	2	2	2	4	2	4	4	4	4	4	4	2	4	2	2	1
16022	2	1	2	2	2	4	4	2	1	4	2	4	5	4	2	2	1	1	2	2	5	2	2	2	4	2	4	2	4	4	4	2	2	4	2	2	4	2	4	4	4	5	5	4	5	5	2	#NULL!	#NULL!
16023	2	1	2	2	2	1	4	3	1	1	3	1	1	1	2	3	1	2	2	1	1	2	2	1	1	3	2	3	1	1	1	3	3	2	2	1	1	1	1	1	1	1	1	1	2	1	2	#NULL!	#NULL!
16024	2	1	2	2	4	4	2	4	4	4	4	4	4	4	2	2	2	4	2	2	4	2	2	4	2	4	4	4	4	4	2	4	4	4	2	2	2	2	4	4	4	4	4	4	4	4	2	2	1
16025	2	1	2	2	4	4	2	2	2	2	2	2	2	4	4	3	2	3	3	3	2	2	2	3	2	2	3	4	2	2	3	2	2	2	2	2	3	4	4	4	4	4	4	4	2	4	2	2	1
16026	2	1	2	5	5	5	5	5	5	5	5	5	5	5	3	5	2	5	5	4	4	2	2	5	5	4	4	2	4	2	4	4	4	4	2	2	5	4	5	4	4	5	5	4	2	5	2	2	4
01012	1	1	2	4	4	4	1	4	4	2	2	2	4	1	2	2	2	2	2	2	2	2	2	2	2	2	2	4	4	4	4	3	4	2	2	2	4	4	2	2	2	2	2	2	2	-9	2	2	4
01013	1	1	2	2	2	2	2	2	2	2	3	3	3	2	2	2	2	2	1	1	4	2	2	2	2	2	3	2	4	4	4	2	3	2	2	2	3	4	3	3	2	2	4	2	2	3	2	2	1
01015	1	1	2	3	4	3	2	2	4	4	4	4	3	4	4	2	3	2	2	2	3	2	2	2	1	2	4	2	4	4	4	2	2	2	2	3	2	4	4	4	4	3	4	2	2	4	2	2	4
01017	1	1	2	1	1	5	3	3	1	1	1	2	3	2	3	1	5	1	1	1	3	1	2	1	1	5	1	3	5	4	5	1	3	1	3	1	3	5	3	2	2	4	4	1	3	5	2	2	4
01018	1	1	2	3	2	4	2	3	3	2	2	4	4	3	3	2	2	2	2	-9	5	4	2	2	2	3	5	2	4	4	4	4	4	4	2	2	2	1	4	4	4	5	4	4	3	4	2	2	4
01019	1	1	2	3	2	1	5	4	2	1	1	2	2	3	4	2	2	2	2	2	4	2	2	4	4	4	4	4	4	4	2	2	3	2	2	2	3	4	4	4	2	2	4	2	4	4	2	2	3
01020	1	1	2	3	3	2	1	4	2	2	2	3	2	2	2	2	2	2	2	2	4	2	3	4	2	2	4	4	4	3	2	3	2	2	2	2	2	2	4	4	4	5	5	3	5	2	2	2	4
01022	1	1	2	3	3	3	3	3	3	1	1	2	4	4	2	2	2	2	2	2	2	2	3	3	2	2	3	3	3	3	3	3	3	2	2	2	2	2	3	3	3	3	3	2	3	2	2	2	1
01029	1	1	2	2	2	5	1	2	1	1	1	1	1	1	1	1	1	1	1	1	5	1	1	4	4	4	4	2	3	4	4	4	2	3	1	2	4	4	4	3	1	3	4	4	2	4	2	2	1
01031	1	1	2	2	2	4	4	3	4	2	3	4	4	4	4	2	2	2	3	4	4	2	2	4	2	4	4	4	2	4	2	2	4	4	3	2	4	2	4	4	4	4	4	4	4	4	2	2	1
01034	1	1	2	5	2	2	1	2	4	3	4	2	4	4	4	2	2	2	2	2	4	2	2	4	2	4	4	2	2	4	2	2	2	2	2	4	4	4	4	4	4	2	4	2	4	2	2	2	1
01039	1	1	2	2	1	4	2	3	2	3	1	2	2	1	2	2	2	2	2	2	3	2	1	2	4	2	1	1	2	3	3	2	3	2	3	4	3	4	3	3	4	2	2	2	3	3	2	2	4
01040	1	1	2	4	4	3	3	3	4	3	4	4	4	4	2	2	2	2	3	3	3	2	2	3	3	3	3	4	3	3	3	4	4	4	4	2	3	2	4	4	4	4	4	4	4	4	2	2	4
01042	1	1	2	1	3	4	4	5	2	1	5	1	4	5	1	2	1	1	1	1	4	1	1	1	1	4	4	4	5	4	2	4	4	4	3	4	4	2	3	1	1	1	3	1	3	3	2	2	4
01044	1	1	2	3	2	3	2	3	1	1	1	3	3	1	2	3	2	2	2	2	2	2	2	2	1	2	3	3	1	1	1	1	3	3	1	1	1	2	5	5	5	5	5	2	5	5	2	2	4
02010	1	1	2	2	4	2	5	2	2	2	2	4	4	4	2	2	2	2	2	2	4	2	2	2	2	4	4	4	4	2	2	4	4	4	2	2	4	4	4	4	4	4	4	4	3	4	2	2	3
02011	1	1	2	2	5	3	4	1	4	4	5	5	5	5	2	1	1	2	2	1	5	1	1	1	2	4	4	5	5	5	4	2	2	5	2	2	4	2	4	4	5	4	4	2	2	4	2	2	3
02012	1	1	2	2	3	3	2	2	3	3	2	2	4	4	2	2	2	2	2	2	4	2	3	2	2	2	4	4	4	4	4	4	3	3	2	2	3	2	4	4	4	4	4	4	3	3	2	2	1
02013	1	1	2	2	2	3	1	2	4	3	2	3	3	2	3	2	3	2	2	2	2	2	2	3	2	2	-9	2	3	2	2	3	3	3	3	2	3	3	2	2	2	2	3	2	2	2	2	2	2
02014	1	1	2	4	4	3	2	4	4	2	4	4	2	2	2	2	2	3	2	2	4	2	1	4	2	4	5	4	4	4	4	2	4	3	2	3	4	1	5	5	4	4	4	4	5	4	2	2	1
02015	1	1	2	1	1	5	5	2	1	2	1	1	2	4	2	2	2	2	2	2	1	3	4	5	2	5	1	1	5	2	2	1	1	1	1	2	2	2	2	2	1	1	2	1	3	2	2	2	4
03001	1	1	2	4	2	2	2	4	2	4	2	4	4	2	2	2	2	3	2	2	3	4	2	4	4	4	2	2	2	4	3	4	-9	-9	2	2	4	4	4	4	4	2	2	2	2	4	2	2	1
03003	1	1	2	1	2	2	4	4	1	1	1	2	4	2	2	2	1	1	1	1	2	1	1	1	1	1	2	1	1	4	4	2	2	2	2	2	2	1	4	4	4	4	4	4	4	4	2	2	1
03004	1	1	2	2	4	4	4	2	4	4	4	4	2	4	2	2	2	2	2	2	4	2	1	2	2	2	2	2	2	2	2	2	2	2	4	2	2	2	4	4	4	2	2	4	2	2	2	2	3
03005	1	1	2	2	3	4	4	2	2	1	1	2	2	3	2	2	1	2	1	2	4	2	2	2	2	4	2	2	4	4	4	4	2	2	2	2	4	2	4	4	4	3	3	2	3	4	2	2	4
04002	1	1	2	2	2	4	4	2	2	2	2	2	2	4	2	2	2	1	1	1	4	2	2	2	2	2	4	2	4	4	4	2	2	2	2	2	4	4	4	2	4	2	4	4	2	4	2	2	3
04003	1	1	2	3	5	2	1	1	5	4	5	5	5	5	1	1	1	2	1	2	3	2	2	3	4	5	5	5	1	2	2	4	4	4	1	2	3	2	5	5	5	4	4	4	4	4	2	2	3
04004	1	1	2	2	4	2	2	4	4	4	2	2	4	3	2	4	2	2	2	2	4	2	2	4	2	4	2	5	2	2	4	4	4	2	2	4	4	4	2	2	2	2	4	4	4	4	2	2	3
04005	1	1	2	1	2	2	2	4	2	2	2	2	4	4	2	2	2	2	2	2	2	3	2	2	2	2	4	2	4	2	2	2	2	2	2	4	4	2	2	2	2	2	2	2	2	2	2	2	1
04006	1	1	2	4	4	2	4	2	4	4	4	4	4	4	2	2	2	2	2	2	4	2	2	4	4	4	4	4	4	4	4	4	4	4	2	2	4	2	4	4	4	4	4	2	4	4	2	2	3
04007	1	1	2	4	4	5	5	4	4	2	4	4	4	4	2	2	2	2	3	2	4	2	2	4	2	4	4	4	4	4	4	2	4	4	3	2	2	2	4	4	4	4	4	4	4	4	2	2	4
04008	1	1	2	2	4	5	2	1	3	5	2	2	4	4	2	1	1	4	2	2	4	2	4	2	2	2	2	1	2	1	1	1	1	1	2	1	2	1	2	2	2	2	2	2	1	1	2	2	4
04009	1	1	2	1	3	4	2	2	4	4	2	2	2	4	2	4	2	2	2	2	2	2	2	4	2	4	2	4	4	4	2	4	4	4	4	4	4	4	4	4	4	2	2	2	4	2	2	2	1
04010	1	1	2	2	1	4	2	4	2	2	2	2	2	2	2	2	2	2	2	2	4	2	2	2	4	2	2	2	4	4	2	4	4	4	2	4	2	2	4	4	4	4	4	4	4	4	2	2	1
04011	1	1	2	1	2	2	4	2	2	4	2	2	2	4	4	4	4	4	2	2	2	2	2	2	2	4	2	2	2	2	2	2	2	2	2	2	2	2	2	2	4	2	2	4	4	4	2	2	1
04012	1	1	2	4	2	3	5	4	4	4	1	4	1	4	4	2	1	2	2	2	4	2	2	3	3	4	4	4	4	4	4	3	4	3	3	3	4	2	5	4	4	5	4	4	3	4	2	2	4
04015	1	1	2	2	2	4	2	4	4	3	2	2	2	4	2	2	2	2	2	2	4	2	2	2	3	4	4	4	2	2	2	2	3	2	2	2	3	2	3	4	4	4	4	4	4	2	2	2	4
05001	1	1	2	1	1	5	1	5	1	1	2	4	5	2	3	3	3	3	3	2	4	2	2	2	2	2	4	2	4	4	4	4	4	4	2	2	4	1	4	4	4	2	4	2	4	4	2	2	1
05002	1	1	2	3	3	4	2	3	3	4	4	4	4	4	2	2	2	2	2	3	4	2	2	4	3	3	4	4	4	4	4	4	4	4	2	2	4	4	4	4	4	4	4	4	4	4	2	2	3
05003	1	1	2	4	4	4	4	4	4	4	4	4	4	2	4	3	3	4	4	4	4	2	2	4	2	4	4	4	4	4	4	4	4	4	4	2	4	4	4	4	4	4	4	4	4	4	2	2	3
05004	1	1	2	2	2	2	2	2	2	2	2	1	1	4	1	1	1	4	1	2	4	2	3	2	2	4	4	5	4	4	4	4	4	2	4	4	4	4	4	4	4	4	4	4	2	4	2	2	1
05005	1	1	2	4	4	3	4	2	4	4	4	4	4	4	4	4	4	4	4	4	4	4	4	4	2	4	4	4	2	3	4	3	2	2	2	2	2	3	4	4	3	3	3	3	3	2	2	2	3
05006	1	1	2	2	4	2	4	2	3	3	3	4	4	4	2	2	2	2	2	2	3	2	2	3	2	3	4	2	3	3	3	3	3	4	2	3	3	2	4	4	4	4	4	4	4	4	2	2	1
05007	1	1	2	3	2	4	4	4	4	4	2	2	3	2	3	3	3	4	3	3	4	2	2	4	3	4	4	3	2	4	2	3	3	2	2	3	2	2	4	2	3	3	4	4	3	4	2	2	3
05008	1	1	2	1	2	5	2	4	1	1	2	2	2	2	2	2	2	3	2	2	4	2	2	2	2	2	4	2	4	4	4	2	2	4	2	2	2	4	4	4	4	4	4	2	4	4	2	2	3
05010	1	1	2	3	2	2	4	2	2	2	1	1	1	1	2	1	1	1	1	1	1	1	1	1	1	2	2	2	2	4	4	2	2	2	1	1	2	1	4	1	4	4	5	2	2	2	2	2	4
06001	1	1	2	5	5	1	5	1	5	5	5	5	5	5	1	1	1	1	1	1	5	1	4	5	5	5	5	5	5	5	1	5	5	5	1	1	5	5	5	5	5	5	5	5	5	5	2	2	4
06002	1	1	2	1	1	3	3	2	1	1	2	2	3	1	3	3	3	3	2	3	3	3	2	2	3	3	3	2	2	3	3	3	2	3	3	2	2	3	3	4	4	4	4	3	4	4	2	2	1
06003	1	1	2	2	2	3	5	2	2	1	2	4	4	5	4	1	5	5	4	4	5	1	5	5	5	1	5	1	3	3	4	1	1	1	1	1	5	5	1	1	1	5	5	5	5	5	2	2	4
06004	1	1	2	2	2	2	4	4	2	4	4	4	4	2	2	2	2	2	2	1	4	2	2	3	1	2	4	5	4	4	4	2	4	4	2	2	2	4	4	5	5	4	5	4	5	5	2	2	3
06005	1	1	2	5	5	5	5	5	5	5	5	5	5	5	5	1	1	3	3	3	3	3	3	3	3	3	3	3	5	5	5	3	3	3	3	3	3	3	3	3	3	3	3	3	3	3	2	2	1
06006	1	1	2	2	2	3	3	4	2	2	2	2	3	3	2	2	2	2	1	2	3	2	3	3	2	2	1	1	3	3	3	3	3	2	2	3	3	2	3	3	3	2	3	3	4	3	2	2	1
06008	1	1	2	4	4	5	4	4	4	4	2	2	3	4	3	4	3	3	3	4	2	3	4	3	2	3	4	4	4	3	3	3	3	3	4	3	4	4	4	4	4	3	2	3	2	4	2	2	1
06009	1	1	2	4	4	4	4	3	4	4	2	4	4	2	4	4	2	2	2	3	4	2	2	4	4	4	4	2	2	4	4	4	4	2	2	2	2	2	4	4	4	4	4	3	2	4	2	2	4
06010	1	1	2	4	5	2	4	2	4	4	3	4	3	2	2	2	3	3	3	2	4	2	2	3	2	3	4	4	4	4	4	2	4	3	3	3	2	2	4	4	4	4	4	4	4	2	2	2	1
06011	1	1	2	1	4	2	2	3	1	2	2	2	4	2	2	3	2	2	2	2	4	2	1	4	2	4	3	2	4	4	4	2	2	4	2	2	4	4	4	4	4	3	5	2	3	4	2	2	3
06012	1	1	2	2	1	4	2	4	1	2	1	2	4	4	1	2	1	1	2	1	3	1	2	2	1	2	2	2	2	4	4	2	1	2	2	2	1	2	2	4	4	4	4	4	4	4	2	2	4
06013	1	1	2	5	5	5	5	5	5	5	5	5	5	5	5	5	5	5	5	5	2	2	2	2	2	5	4	4	4	3	3	4	4	4	4	4	4	4	4	4	4	4	4	4	4	4	2	2	1
06014	1	1	2	2	2	5	1	4	1	1	3	3	3	3	1	1	1	1	2	2	2	2	2	3	2	3	3	3	2	3	4	2	3	3	2	2	3	1	4	4	4	3	3	3	3	3	2	2	3
07003	1	1	2	2	3	4	2	2	2	3	2	2	4	2	3	1	2	2	2	2	3	2	2	4	3	2	3	2	4	4	4	3	2	3	2	2	3	4	4	4	4	3	4	2	5	3	2	2	4
07010	1	1	2	3	2	4	2	2	2	2	2	2	2	4	2	2	2	2	2	2	4	3	4	3	4	4	3	2	2	4	4	3	3	2	2	3	3	2	2	2	2	2	3	2	2	2	2	2	1
08001	1	1	2	2	2	4	2	4	2	2	4	4	4	4	2	2	2	2	2	2	4	2	2	2	2	2	4	4	2	2	2	2	2	2	2	2	2	2	2	2	2	2	2	2	2	2	2	2	3
08003	1	1	2	4	4	2	3	2	2	3	2	2	4	4	2	2	2	2	2	2	4	2	2	4	2	2	4	4	4	2	4	2	2	2	2	2	4	3	4	4	4	4	4	4	4	4	2	2	3
08004	1	1	2	1	2	4	4	4	2	2	2	4	2	2	2	2	2	2	2	4	2	2	4	2	4	2	2	2	4	2	4	2	4	4	3	2	4	2	2	4	4	4	4	2	4	3	2	2	1
08005	1	1	2	3	4	3	4	2	2	2	4	4	2	4	2	2	2	2	2	2	4	2	2	2	2	2	4	2	4	4	2	4	4	2	2	2	4	2	4	4	4	2	2	2	4	4	2	2	4
08006	1	1	2	3	2	1	1	5	3	1	2	2	1	2	2	1	1	2	1	3	5	3	3	5	2	5	5	3	5	5	5	3	3	2	1	1	3	3	3	3	3	5	5	5	3	3	2	2	3
08007	1	1	2	4	4	4	4	2	4	4	4	2	4	2	3	2	2	2	2	2	4	3	2	4	3	3	2	4	4	4	2	2	2	2	2	3	4	4	3	4	3	3	3	3	3	3	2	2	3
08008	1	1	2	2	2	4	4	2	4	4	4	4	4	4	4	2	4	2	2	2	2	4	2	2	2	2	4	2	4	2	4	2	4	4	4	2	2	2	4	4	4	4	4	4	4	4	2	2	3
08009	1	1	2	4	4	4	4	2	4	1	1	1	2	4	1	1	1	1	1	1	4	1	1	4	4	4	1	4	2	4	4	1	4	1	1	2	1	1	4	4	4	4	4	4	2	2	2	2	1
08010	1	1	2	1	5	2	4	2	4	2	2	4	4	4	2	2	2	2	2	2	4	2	2	2	2	4	2	4	4	4	2	4	2	4	2	2	2	2	2	2	2	4	4	4	2	2	2	2	3
08011	1	1	2	2	4	4	3	2	1	1	2	2	3	4	2	2	1	2	2	3	4	3	4	2	2	3	3	4	4	4	4	2	2	3	2	2	2	2	4	4	4	3	4	2	2	3	2	2	1
08012	1	1	2	4	4	4	4	2	4	2	2	2	2	2	2	2	2	2	2	2	4	2	2	4	2	2	4	4	4	4	2	2	2	2	3	3	2	2	4	4	4	4	4	4	4	4	2	2	4
08013	1	1	2	3	4	4	3	3	4	1	3	3	3	4	3	2	2	2	2	2	3	2	2	3	3	3	4	3	3	3	3	3	3	3	3	2	3	5	3	3	3	3	3	3	2	3	2	2	2
08014	1	1	2	2	2	4	3	3	2	2	3	3	4	1	3	3	3	2	2	2	1	2	2	2	2	3	1	2	3	3	4	3	3	3	2	4	4	4	4	2	4	1	1	2	2	2	2	2	1
08015	1	1	2	1	1	2	4	1	1	3	1	2	2	5	1	1	1	1	1	1	1	2	2	1	2	2	2	2	2	2	1	5	1	2	2	1	2	1	3	1	2	2	2	1	1	1	2	2	#NULL!
08016	1	1	2	2	3	4	2	2	3	2	2	2	3	2	2	2	2	2	2	3	2	4	4	4	2	2	2	2	4	4	2	2	2	2	2	4	4	2	2	2	4	4	4	2	4	2	2	2	3
08017	1	1	2	4	4	2	4	2	2	2	2	2	3	2	2	2	2	2	2	2	4	2	2	2	2	4	4	4	4	4	4	2	4	2	2	2	4	2	4	4	4	4	4	4	4	4	2	2	4
08018	1	1	2	2	3	2	4	2	2	4	4	4	4	4	2	2	2	3	2	2	4	2	2	3	2	3	4	4	4	4	4	2	3	4	2	3	3	4	4	4	4	4	4	4	3	4	2	2	3
09001	1	1	2	1	2	3	5	5	5	1	1	2	2	2	1	1	1	1	1	1	5	1	1	1	5	4	5	3	5	5	4	2	2	2	1	1	5	5	5	2	2	3	5	5	4	3	2	2	1
09002	1	1	2	1	1	2	1	2	1	2	2	4	2	4	1	1	2	1	1	1	2	1	2	1	2	2	1	1	2	1	4	1	1	1	1	1	2	1	4	4	4	2	5	4	4	4	2	2	4
09003	1	1	2	2	2	1	1	2	1	3	2	3	2	4	2	3	3	3	3	3	2	2	2	3	3	3	2	2	3	3	3	3	2	2	3	3	2	2	3	3	3	2	3	3	2	3	2	2	1
09004	1	1	2	4	4	4	2	4	2	3	2	4	2	2	4	2	2	2	-9	2	2	4	4	4	2	2	2	2	2	-9	-9	-9	-9	-9	2	2	2	2	4	2	2	2	2	2	2	2	2	2	4
09005	1	1	2	4	4	2	2	2	2	2	1	2	3	4	4	1	2	1	1	2	4	2	2	4	2	4	4	2	4	4	4	4	4	2	2	2	2	1	4	4	4	4	4	4	4	4	2	2	4
09006	1	1	2	4	4	4	4	4	4	4	4	4	4	4	2	2	2	2	2	4	4	2	2	4	2	4	4	4	4	4	4	4	2	2	2	2	4	4	4	4	4	4	4	2	4	2	2	2	1
09007	1	1	2	2	2	4	2	2	2	2	2	2	4	2	2	2	2	2	2	2	4	2	2	2	2	2	2	2	2	2	4	2	2	2	4	2	2	2	2	2	2	2	2	2	4	2	2	2	4
09008	1	1	2	2	2	2	1	3	2	2	1	2	3	1	2	2	1	2	2	2	2	1	2	2	3	3	2	1	1	1	1	3	3	2	2	4	1	1	4	4	4	2	3	2	4	3	2	2	1
09009	1	1	2	3	4	4	4	3	4	4	4	4	4	4	4	4	2	3	3	3	4	3	2	3	3	3	3	3	3	2	2	3	3	3	3	2	2	3	4	3	4	4	4	4	2	3	2	2	3
15001	1	1	2	5	5	5	5	2	5	5	5	5	5	5	3	2	2	2	2	2	2	2	2	3	2	3	2	2	4	4	4	2	3	3	2	3	4	4	4	4	4	2	4	2	4	4	2	2	4
15002	1	1	2	2	2	4	2	4	2	4	2	2	2	2	2	2	4	4	2	2	2	4	4	4	2	4	2	4	4	2	2	4	4	2	4	4	2	2	4	4	2	2	2	2	4	4	2	2	4
15003	1	1	2	5	5	5	5	5	5	5	1	1	5	5	5	5	5	5	5	5	5	1	1	5	1	5	5	5	5	5	5	1	1	1	5	5	1	1	5	5	5	2	5	5	5	5	2	2	4
15004	1	1	2	5	5	3	1	4	3	3	2	3	3	5	5	4	3	2	2	2	4	3	1	4	3	4	3	4	4	4	4	3	2	2	2	2	4	3	4	4	5	2	2	2	3	4	2	2	4
15005	1	1	2	4	4	4	4	4	4	4	4	4	4	5	5	4	3	5	5	4	4	3	3	4	4	4	4	2	5	5	3	5	2	2	5	4	2	2	5	4	4	4	1	1	5	5	2	2	4
15006	1	1	2	5	5	3	1	2	3	2	5	5	5	3	1	1	1	2	3	3	5	5	5	2	3	3	5	4	2	4	2	5	2	2	1	1	5	5	5	5	5	5	5	2	2	2	2	2	4
15007	1	1	2	4	4	4	4	4	4	4	3	3	4	3	3	2	2	2	2	3	4	2	2	3	2	4	4	2	4	3	4	4	4	4	4	4	4	4	4	4	4	3	4	3	4	3	2	2	#NULL!
15008	1	1	2	3	4	4	2	2	2	3	3	4	3	4	4	2	2	2	2	2	4	2	3	2	2	2	3	3	3	2	2	3	3	3	2	2	4	4	4	4	4	4	4	2	4	4	2	2	4
15009	1	1	2	5	5	5	5	5	5	5	5	5	5	5	1	2	1	2	2	2	5	1	1	4	3	2	5	5	5	5	5	5	4	5	1	1	5	5	5	5	5	5	5	5	5	5	2	2	4
15010	1	1	2	5	4	4	4	3	4	5	5	4	5	5	1	1	1	2	2	2	4	1	1	4	2	4	4	4	2	2	2	2	2	2	2	4	4	4	4	4	2	2	2	2	2	2	2	2	4
15011	1	1	2	5	5	1	5	1	5	5	2	4	4	3	4	2	2	2	2	2	4	2	2	4	4	4	4	4	4	3	3	3	3	4	4	4	4	4	4	4	4	4	4	4	4	4	2	2	4
15012	1	1	2	2	2	4	4	4	1	2	1	1	2	2	2	2	2	2	2	2	2	2	2	2	2	2	2	4	2	4	4	2	2	2	2	2	4	2	4	4	2	2	2	2	4	2	2	2	4
15013	1	1	2	5	5	5	5	5	5	5	5	5	5	5	5	5	5	5	5	5	5	5	5	5	5	5	5	1	5	5	5	5	5	5	3	3	3	3	3	3	3	3	3	3	3	3	2	2	4
[truncated: 53 more columns]

## Sheet: Sheet1
id_number
		Value
Standard Attributes	Label	ID #:
	Type	String
ipq_rd_hud
		Value
Standard Attributes	Label	HUD?
	Type	Numeric
Valid Values	1	1- HUD
	2	2- Non-HUD
ipq_rd_study_status
		Value
Standard Attributes	Label	Study Status
	Type	Numeric
Valid Values	1	1- Active
	2	2- Withrew
	3	3- Ineligible
ipq_rd_1
		Value
Standard Attributes	Label	1. My oral health condition is an illness with symptoms generally of an intense nature.
	Type	Numeric
Labeled Values	-9	-9 Missing
	1	1 - Strongly Agree
	2	2 - Agree
	3	3 - Neither Agree nor Disagree
	4	4 - Disagree
	5	5 - Strongly Disagree
ipq_rd_2
		Value
Standard Attributes	Label	2. My oral health condition is an illness with many symptoms.
	Type	Numeric
Labeled Values	-9	-9 Missing
	1	1 - Strongly Agree
	2	2 - Agree
	3	3 - Neither Agree nor Disagree
	4	4 - Disagree
	5	5 - Strongly Disagree
ipq_rd_3
		Value
Standard Attributes	Label	3. My oral health condition will last a short time.
	Type	Numeric
Labeled Values	-9	-9 Missing
	1	1 - Strongly Agree
	2	2 - Agree
	3	3 - Neither Agree nor Disagree
	4	4 - Disagree
	5	5 - Strongly Disagree
ipq_rd_4
		Value
Standard Attributes	Label	4. I expect to have an oral health condition for the rest of my life.
	Type	Numeric
Labeled Values	-9	-9 Missing
	1	1 - Strongly Agree
	2	2 - Agree
	3	3 - Neither Agree nor Disagree
	4	4 - Disagree
	5	5 - Strongly Disagree
ipq_rd_5
		Value
Standard Attributes	Label	5. My oral health condition will improve over time.
	Type	Numeric
Labeled Values	-9	-9 Missing
	1	1 - Strongly Agree
	2	2 - Agree
	3	3 - Neither Agree nor Disagree
	4	4 - Disagree
	5	5 - Strongly Disagree
ipq_rd_6
		Value
Standard Attributes	Label	6. My oral health condition is a serious problem.
	Type	Numeric
Labeled Values	-9	-9 Missing
	1	1 - Strongly Agree
	2	2 - Agree
	3	3 - Neither Agree nor Disagree
	4	4 - Disagree
	5	5 - Strongly Disagree
ipq_rd_7
		Value
Standard Attributes	Label	7. My oral health condition is as serious as any other medical condition.
	Type	Numeric
Labeled Values	-9	-9 Missing
	1	1 - Strongly Agree
	2	2 - Agree
	3	3 - Neither Agree nor Disagree
	4	4 - Disagree
	5	5 - Strongly Disagree
ipq_rd_8
		Value
Standard Attributes	Label	8. My oral health condition has major consequences on my life such as chewing, speaking or aesthetic problems.
	Type	Numeric
Labeled Values	-9	-9 Missing
	1	1 - Strongly Agree
	2	2 - Agree
	3	3 - Neither Agree nor Disagree
	4	4 - Disagree
	5	5 - Strongly Disagree
ipq_rd_9
		Value
Standard Attributes	Label	9. My oral health condition has much effect on my daily life.
	Type	Numeric
Labeled Values	-9	-9 Missing
	1	1 - Strongly Agree
	2	2 - Agree
	3	3 - Neither Agree nor Disagree
	4	4 - Disagree
	5	5 - Strongly Disagree
ipq_rd_10
		Value
Standard Attributes	Label	10. My oral health condition has a big effect on how others think about me.
	Type	Numeric
Labeled Values	-9	-9 Missing
	1	1 - Strongly Agree
	2	2 - Agree
	3	3 - Neither Agree nor Disagree
	4	4 - Disagree
	5	5 - Strongly Disagree
ipq_rd_11
		Value
Standard Attributes	Label	11. My oral health condition has caused money problems for me or my family.
	Type	Numeric
Labeled Values	-9	-9 Missing
	1	1 - Strongly Agree
	2	2 - Agree
	3	3 - Neither Agree nor Disagree
	4	4 - Disagree
	5	5 - Strongly Disagree
ipq_rd_12
		Value
Standard Attributes	Label	12. There is a lot I can do to control my symptoms.
	Type	Numeric
Labeled Values	-9	-9 Missing
	1	1 - Strongly Agree
	2	2 - Agree
	3	3 - Neither Agree nor Disagree
	4	4 - Disagree
	5	5 - Strongly Disagree
ipq_rd_13
		Value
Standard Attributes	Label	13. What I do decides if my oral health condition gets better or worse.
	Type	Numeric
Labeled Values	-9	-9 Missing
	1	1 - Strongly Agree
	2	2 - Agree
	3	3 - Neither Agree nor Disagree
	4	4 - Disagree
	5	5 - Strongly Disagree
ipq_rd_14
		Value
Standard Attributes	Label	14. I have the power to influence the outcome of my oral health condition.
	Type	Numeric
Labeled Values	-9	-9 Missing
	1	1 - Strongly Agree
	2	2 - Agree
	3	3 - Neither Agree nor Disagree
	4	4 - Disagree
	5	5 - Strongly Disagree
ipq_rd_15
		Value
Standard Attributes	Label	15. There is a lot that can be done to improve my oral health condition.
	Type	Numeric
Labeled Values	-9	-9 Missing
	1	1 - Strongly Agree
	2	2 - Agree
	3	3 - Neither Agree nor Disagree
	4	4 - Disagree
	5	5 - Strongly Disagree
ipq_rd_16
		Value
Standard Attributes	Label	16. My treatment will help make my oral health condition better.
	Type	Numeric
Labeled Values	-9	-9 Missing
	1	1 - Strongly Agree
	2	2 - Agree
	3	3 - Neither Agree nor Disagree
	4	4 - Disagree
	5	5 - Strongly Disagree
ipq_rd_17
		Value
Standard Attributes	Label	17. My treatment can control my oral health condition.
	Type	Numeric
Labeled Values	-9	-9 Missing
	1	1 - Strongly Agree
	2	2 - Agree
	3	3 - Neither Agree nor Disagree
	4	4 - Disagree
	5	5 - Strongly Disagree
ipq_rd_18
		Value
Standard Attributes	Label	18. The symptoms of my oral health condition are puzzling to me.
	Type	Numeric
Labeled Values	-9	-9 Missing
	1	1 - Strongly Agree
	2	2 - Agree
	3	3 - Neither Agree nor Disagree
	4	4 - Disagree
	5	5 - Strongly Disagree
ipq_rd_19
		Value
Standard Attributes	Label	19. My oral health condition makes sense to me.
	Type	Numeric
Labeled Values	-9	-9 Missing
	1	1 - Strongly Agree
	2	2 - Agree
	3	3 - Neither Agree nor Disagree
	4	4 - Disagree
	5	5 - Strongly Disagree
ipq_rd_20
		Value
Standard Attributes	Label	20. I have a clear picture or understanding of my oral health condition.
	Type	Numeric
Labeled Values	-9	-9 Missing
	1	1 - Strongly Agree
	2	2 - Agree
	3	3 - Neither Agree nor Disagree
	4	4 - Disagree
	5	5 - Strongly Disagree
ipq_rd_21
		Value
Standard Attributes	Label	21. The symptoms of my oral health condition may change from day to day.
	Type	Numeric
Labeled Values	-9	-9 Missing
	1	1 - Strongly Agree
	2	2 - Agree
	3	3 - Neither Agree nor Disagree
	4	4 - Disagree
	5	5 - Strongly Disagree
ipq_rd_22
		Value
Standard Attributes	Label	22. I cannot predict how my oral health condition will change over time.
	Type	Numeric
Labeled Values	-9	-9 Missing
	1	1 - Strongly Agree
	2	2 - Agree
	3	3 - Neither Agree nor Disagree
	4	4 - Disagree
	5	5 - Strongly Disagree
ipq_rd_23
		Value
Standard Attributes	Label	23. I go through cycles in which my oral health condition gets better and worse.
	Type	Numeric
Labeled Values	-9	-9 Missing
	1	1 - Strongly Agree
	2	2 - Agree
	3	3 - Neither Agree nor Disagree
	4	4 - Disagree
	5	5 - Strongly Disagree
ipq_rd_24
		Value
Standard Attributes	Label	24. I feel overwhelmed by the treatment for my oral health condition.
	Type	Numeric
Labeled Values	-9	-9 Missing
	1	1 - Strongly Agree
	2	2 - Agree
	3	3 - Neither Agree nor Disagree
	4	4 - Disagree
	5	5 - Strongly Disagree
ipq_rd_25
		Value
Standard Attributes	Label	25. It is difficult to visit a dentist for my oral health condition when I have a problem.
	Type	Numeric
Labeled Values	-9	-9 Missing
	1	1 - Strongly Agree
	2	2 - Agree
	3	3 - Neither Agree nor Disagree
	4	4 - Disagree
	5	5 - Strongly Disagree
ipq_rd_26
		Value
Standard Attributes	Label	26. Visiting a dentist for each of my oral health conditions would cause more problems.
	Type	Numeric
Labeled Values	-9	-9 Missing
	1	1 - Strongly Agree
	2	2 - Agree
	3	3 - Neither Agree nor Disagree
	4	4 - Disagree
	5	5 - Strongly Disagree
ipq_rd_27
		Value
Standard Attributes	Label	27. Having more than one oral health condition would make treatments less effective.
	Type	Numeric
Labeled Values	-9	-9 Missing
	1	1 - Strongly Agree
	2	2 - Agree
	3	3 - Neither Agree nor Disagree
	4	4 - Disagree
	5	5 - Strongly Disagree
ipq_rd_28
		Value
Standard Attributes	Label	28. Having more than one oral health condition would make it difficult to get the best available treatment.
	Type	Numeric
Labeled Values	-9	-9 Missing
	1	1 - Strongly Agree
	2	2 - Agree
	3	3 - Neither Agree nor Disagree
	4	4 - Disagree
	5	5 - Strongly Disagree
ipq_rd_29
		Value
Standard Attributes	Label	29. With an oral health condition, one is more serious than the others.
	Type	Numeric
Labeled Values	-9	-9 Missing
	1	1 - Strongly Agree
	2	2 - Agree
	3	3 - Neither Agree nor Disagree
	4	4 - Disagree
	5	5 - Strongly Disagree
ipq_rd_30
		Value
Standard Attributes	Label	30. With an oral health condition, one takes over the others.
	Type	Numeric
Labeled Values	-9	-9 Missing
	1	1 - Strongly Agree
	2	2 - Agree
	3	3 - Neither Agree nor Disagree
	4	4 - Disagree
	5	5 - Strongly Disagree
ipq_rd_31
		Value
Standard Attributes	Label	31. With an oral health condition, one has more of an effect on my life than the others.
	Type	Numeric
Labeled Values	-9	-9 Missing
	1	1 - Strongly Agree
	2	2 - Agree
	3	3 - Neither Agree nor Disagree
	4	4 - Disagree
	5	5 - Strongly Disagree
ipq_rd_32
		Value
Standard Attributes	Label	32. The causes of oral health conditions are linked.
	Type	Numeric
Labeled Values	-9	-9 Missing
	1	1 - Strongly Agree
	2	2 - Agree
	3	3 - Neither Agree nor Disagree
	4	4 - Disagree
	5	5 - Strongly Disagree
ipq_rd_33
		Value
Standard Attributes	Label	33. One oral health condition causes another.
	Type	Numeric
Labeled Values	-9	-9 Missing
	1	1 - Strongly Agree
	2	2 - Agree
	3	3 - Neither Agree nor Disagree
	4	4 - Disagree
	5	5 - Strongly Disagree
ipq_rd_34
		Value
Standard Attributes	Label	34. An oral health condition is a side effect of medication used for a medical condition.
	Type	Numeric
Labeled Values	-9	-9 Missing
	1	1 - Strongly Agree
	2	2 - Agree
	3	3 - Neither Agree nor Disagree
	4	4 - Disagree
	5	5 - Strongly Disagree
ipq_rd_35
		Value
Standard Attributes	Label	35. My oral health condition can be linked to a medical condition.
	Type	Numeric
Labeled Values	-9	-9 Missing
	1	1 - Strongly Agree
	2	2 - Agree
	3	3 - Neither Agree nor Disagree
	4	4 - Disagree
	5	5 - Strongly Disagree
ipq_rd_36
		Value
Standard Attributes	Label	36. Time spent managing my oral health condition makes it difficult to do my daily activities.
	Type	Numeric
Labeled Values	-9	-9 Missing
	1	1 - Strongly Agree
	2	2 - Agree
	3	3 - Neither Agree nor Disagree
	4	4 - Disagree
	5	5 - Strongly Disagree
ipq_rd_37
		Value
Standard Attributes	Label	37. Time spent managing my oral health condition has limited my activities.
	Type	Numeric
Labeled Values	-9	-9 Missing
	1	1 - Strongly Agree
	2	2 - Agree
	3	3 - Neither Agree nor Disagree
	4	4 - Disagree
	5	5 - Strongly Disagree
ipq_rd_38
		Value
Standard Attributes	Label	38. Time spend managing my oral health condition has reduced my social life.
	Type	Numeric
Labeled Values	-9	-9 Missing
	1	1 - Strongly Agree
	2	2 - Agree
	3	3 - Neither Agree nor Disagree
	4	4 - Disagree
	5	5 - Strongly Disagree
ipq_rd_39
		Value
Standard Attributes	Label	39. I get really sad and upset when I think about my oral health condition.
	Type	Numeric
Labeled Values	-9	-9 Missing
	1	1 - Strongly Agree
	2	2 - Agree
	3	3 - Neither Agree nor Disagree
	4	4 - Disagree
	5	5 - Strongly Disagree
ipq_rd_40
		Value
Standard Attributes	Label	40. My oral health condition makes me feel angry.
	Type	Numeric
Labeled Values	-9	-9 Missing
	1	1 - Strongly Agree
	2	2 - Agree
	3	3 - Neither Agree nor Disagree
	4	4 - Disagree
	5	5 - Strongly Disagree
ipq_rd_41
		Value
Standard Attributes	Label	41. My oral health condition worries me.
	Type	Numeric
Labeled Values	-9	-9 Missing
	1	1 - Strongly Agree
	2	2 - Agree
	3	3 - Neither Agree nor Disagree
	4	4 - Disagree
	5	5 - Strongly Disagree
ipq_rd_42
		Value
Standard Attributes	Label	42. Having more than one oral health condition makes someone more bad-tempered.
	Type	Numeric
Labeled Values	-9	-9 Missing
	1	1 - Strongly Agree
	2	2 - Agree
	3	3 - Neither Agree nor Disagree
	4	4 - Disagree
	5	5 - Strongly Disagree
ipq_rd_43
		Value
Standard Attributes	Label	43. When I feel sad or down, managing my oral health condition is hard to do.
	Type	Numeric
Labeled Values	-9	-9 Missing
	1	1 - Strongly Agree
	2	2 - Agree
	3	3 - Neither Agree nor Disagree
	4	4 - Disagree
	5	5 - Strongly Disagree
ipqrd_older_adults_complete
		Value
Standard Attributes	Label	Complete?
	Type	Numeric
Valid Values	0	Incomplete
	1	Unverified
	2	Complete
med_his_form_status
		Value
Standard Attributes	Label	Form Status
	Type	Numeric
Valid Values	0	Not seen
	1	Seen, form not completed
	2	Seen
marital_status
		Value
Standard Attributes	Label	Marital Status
	Type	Numeric
Valid Values	1	Single
	2	Married
	3	Widowed
	4	Divorced
pqx_form_status
		Value
Standard Attributes	Label	Form Status
	Type	Numeric
Valid Values	0	Not seen
	1	Seen, form not completed
	2	Seen
pqx_1_1
		Value
Standard Attributes	Label	1. What is your sex?
	Type	Numeric
Valid Values	-9	-9 Missing
	-6	-6 Refused
	1	MALE
	2	FEMALE
pqx_1_2
		Value
Standard Attributes	Label	2. What is your marital status?
	Type	Numeric
Valid Values	-9	-9 Missing
	1	SINGLE
	2	MARRIED
	3	WIDOWED/DIVORCED
	4	OTHER
pqx_1_3
		Value
Standard Attributes	Label	3. What is your ethnicity?
	Type	Numeric
Valid Values	-9	-9 Missing
	-6	-6 Refused
	1	HISPANIC/LATINO
	2	NOT HISPANIC/LATINO
	3	UNKNOWN
pqx_1_4
		Value
Standard Attributes	Label	4. What is your race?
	Type	Numeric
Valid Values	-9	-9 DID NOT ANSWER/ MISSING
	-6	-6 Refused
	1	WHITE
	2	BLACK or AFRICAN AMERICAN
	3	ASIAN
	4	AMERICAN INDIAN or ALASKAN
	5	HAWAIIAN or PACIFIC ISLANDER
	6	MORE THAN ONE RACE
pqx_1_5
		Value
Standard Attributes	Label	5. What is your education level?
	Type	Numeric
Valid Values	-9	-9 DID NOT ANSWER/ MISSING
	-6	-6 Refused
	1	GRADE SCHOOL OR LESS (0-8 YEARS OF SCHOOL)
	2	SOME HIGH SCHOOL OR COMPLETED HIGH SCHOOL (9-12 YEARS)
	3	SOME COLLEGE
	4	COMPLETED COLLEGE
	5	MASTERS DEGREE OR HIGHER
pqx_2_4
		Value
Standard Attributes	Label	4. How long ago was your last visit to a dentist?
	Type	Numeric
Labeled Values	-9	-9 Missing
	1	LESS THAN SIX MONTHS AGO
	2	SIX MONTHS TO A YEAR
	3	ONE TO THREE YEARS
	4	MORE THAN THREE YEARS
	5	NEVER
pqx_2_5
		Value
Standard Attributes	Label	5. How often do you visit a dentist or hygienist?
	Type	Numeric
Valid Values	-9	-9 Missing
	1	AT LEAST ONCE A YEAR
	2	EVERY TWO YEARS
	3	WHENEVER NEEDED / NO SCHEDULE
	4	NEVER
pqx_2_8
		Value
Standard Attributes	Label	8. Compared to other people your age, how would you rate the present condition of your natural teeth; excellent, very good, good, fair, or poor?
	Type	Numeric
Labeled Values	-9	-9 Missing
	-8	-8 N/A (No teeth)
	1	EXCELLENT
	2	VERY GOOD
	3	GOOD
	4	FAIR
	5	POOR
pqx_2_9
		Value
Standard Attributes	Label	9. Compared to other people you age, how would you rate the present condition of your gums; excellent, very good, good, fair, or poor?
	Type	Numeric
Labeled Values	-9	-9 Missing
	1	EXCELLENT
	2	VERY GOOD
	3	GOOD
	4	FAIR
	5	POOR
pqx_3_1
		Value
Standard Attributes	Label	1. How often did you limit the kinds or amounts of food you eat because of problems with your teeth or dentures?
	Type	Numeric
Labeled Values	-9	-9 Missing
	1	1 - ALWAYS
	2	2 - SOMETIMES
	3	3 - NEVER
pqx_3_2
		Value
Standard Attributes	Label	2. How often did you have trouble biting or chewing any kind of food, such as firm meat or apples?
	Type	Numeric
Labeled Values	-9	-9 Missing
	1	1 - ALWAYS
	2	2 - SOMETIMES
	3	3 - NEVER
pqx_3_3
		Value
Standard Attributes	Label	3. How often were you able to swallow comfortably?
	Type	Numeric
Labeled Values	-9	-9 Missing
	1	1 - ALWAYS
	2	2 - SOMETIMES
	3	3 - NEVER
pqx_3_4
		Value
Standard Attributes	Label	4. How often have your teeth or dentures prevented you from speaking the way you wanted?
	Type	Numeric
Labeled Values	-9	-9 Missing
	1	1 - ALWAYS
	2	2 - SOMETIMES
	3	3 - NEVER
pqx_3_5
		Value
Standard Attributes	Label	5. How often were you able to eat anything without feeling discomfort?
	Type	Numeric
Labeled Values	-9	-9 Missing
	1	1 - ALWAYS
	2	2 - SOMETIMES
	3	3 - NEVER
pqx_3_6
		Value
Standard Attributes	Label	6. How often did you limit contacts with people because of the condition of your teeth or dentures?
	Type	Numeric
Labeled Values	-9	-9 Missing
	1	1 - ALWAYS
	2	2 - SOMETIMES
	3	3 - NEVER
pqx_3_7
		Value
Standard Attributes	Label	7. How often were you pleased or happy with the looks of your teeth and gums, or dentures?
	Type	Numeric
Labeled Values	-9	-9 Missing
	1	1 - ALWAYS
	2	2 - SOMETIMES
	3	3 - NEVER
pqx_3_8
		Value
Standard Attributes	Label	8. How often did you use medication to relieve pain or discomfort in or around your mouth?
	Type	Numeric
Labeled Values	-9	-9 Missing
	1	1 - ALWAYS
	2	2 - SOMETIMES
	3	3 - NEVER
pqx_3_9
		Value
Standard Attributes	Label	9. How often were you worried or concerned about the problems with your teeth, gums, or dentures?
	Type	Numeric
Labeled Values	-9	-9 Missing
	1	1 - ALWAYS
	2	2 - SOMETIMES
	3	3 - NEVER
pqx_3_10
		Value
Standard Attributes	Label	10. How often did you feel nervous or self-conscious because of problems with your teeth, gums, or dentures?
	Type	Numeric
Labeled Values	-9	-9 Missing
	1	1 - ALWAYS
	2	2 - SOMETIMES
	3	3 - NEVER
pqx_3_11
		Value
Standard Attributes	Label	11. How often were you uncomfortable eating in front of people because of problems with your teeth or dentures?
	Type	Numeric
Labeled Values	-9	-9 Missing
	1	1 - ALWAYS
	2	2 - SOMETIMES
	3	3 - NEVER
pqx_3_12
		Value
Standard Attributes	Label	12. How often were your teeth or gums sensitive to hot, cold, or sweets?
	Type	Numeric
Labeled Values	-9	-9 Missing
	1	1 - ALWAYS
	2	2 - SOMETIMES
	3	3 - NEVER
pqx_7_1
		Value
Standard Attributes	Label	1. I felt worthless
	Type	Numeric
Labeled Values	-9	-9 Missing
	1	1 - Never
	2	2 - Rarely
	3	3 - Sometimes
	4	4 - Often
	5	5 - Always
pqx_7_2
		Value
Standard Attributes	Label	2. I felt helpless
	Type	Numeric
Labeled Values	-9	-9 Missing
	1	1 - Never
	2	2 - Rarely
	3	3 - Sometimes
	4	4 - Often
	5	5 - Always
pqx_7_3
		Value
Standard Attributes	Label	3. I felt depressed
	Type	Numeric
Labeled Values	-9	-9 Missing
	1	1 - Never
	2	2 - Rarely
	3	3 - Sometimes
	4	4 - Often
	5	5 - Always
pqx_7_4
		Value
Standard Attributes	Label	4. I felt hopeless
	Type	Numeric
Labeled Values	-9	-9 Missing
	1	1 - Never
	2	2 - Rarely
	3	3 - Sometimes
	4	4 - Often
	5	5 - Always
pqx_7_5
		Value
Standard Attributes	Label	5. I felt fearful
	Type	Numeric
Labeled Values	-9	-9 Missing
	1	1 - Never
	2	2 - Rarely
	3	3 - Sometimes
	4	4 - Often
	5	5 - Always
pqx_7_6
		Value
Standard Attributes	Label	6. I found it hard to focus on anything other than my anxiety
	Type	Numeric
Labeled Values	-9	-9 Missing
	1	1 - Never
	2	2 - Rarely
	3	3 - Sometimes
	4	4 - Often
	5	5 - Always
pqx_7_7
		Value
Standard Attributes	Label	7. My worries were overwhelming
	Type	Numeric
Labeled Values	-9	-9 Missing
	1	1 - Never
	2	2 - Rarely
	3	3 - Sometimes
	4	4 - Often
	5	5 - Always
pqx_7_8
		Value
Standard Attributes	Label	8. I felt uneasy
	Type	Numeric
Labeled Values	-9	-9 Missing
	1	1 - Never
	2	2 - Rarely
	3	3 - Sometimes
	4	4 - Often
	5	5 - Always
pqx_8_1
		Value
Standard Attributes	Label	1. Someone to help you if you were confined to bed?
	Type	Numeric
Labeled Values	-9	-9 Missing
	1	1 - Always
	2	2 - Sometimes
	3	3 - Never
pqx_8_2
		Value
Standard Attributes	Label	2. Someone you can count on to listen to you when you need to talk?
	Type	Numeric
Labeled Values	-9	-9 Missing
	1	1 - Always
	2	2 - Sometimes
	3	3 - Never
pqx_8_3
		Value
Standard Attributes	Label	3. Someone to take you to the doctor if you needed it?
	Type	Numeric
Labeled Values	-9	-9 Missing
	1	1 - Always
	2	2 - Sometimes
	3	3 - Never
pqx_8_4
		Value
Standard Attributes	Label	4. Someone who shows you love and affection?
	Type	Numeric
Labeled Values	-9	-9 Missing
	1	1 - Always
	2	2 - Sometimes
	3	3 - Never
pqx_8_5
		Value
Standard Attributes	Label	5. Someone to have a good time with you?
	Type	Numeric
Valid Values	-9	-9 Missing
	1	1 - Always
	2	2 - Sometimes
	3	3 - Never
pqx_8_6
		Value
Standard Attributes	Label	6. Someone to help with daily chores if you were sick?
	Type	Numeric
Labeled Values	-9	-9 Missing
	1	1 - Always
	2	2 - Sometimes
	3	3 - Never
pqx_8_7
		Value
Standard Attributes	Label	7. Someone to share your private worries and fears with?
	Type	Numeric
Labeled Values	-9	-9 Missing
	1	1 - Always
	2	2 - Sometimes
	3	3 - Never
participant_questionnaire_complete
		Value
Standard Attributes	Label	Complete?
	Type	Numeric
Valid Values	0	Incomplete
	1	Unverified
	2	Complete
ohs_form_status
		Value
Standard Attributes	Label	Form Status
	Type	Numeric
Valid Values	0	Not seen
	1	Seen, form not completed
	2	Seen
ohs_teeth_number
		Value
Standard Attributes	Label	No. of Teeth Present:
	Type	Numeric
ohs_cavities
		Value
Standard Attributes	Label	Caries
	Type	Numeric
Valid Values	1	None
	2	Present
ohs_soft_tissue
		Value
Standard Attributes	Label	Gums and mouth soft tissue exam:
	Type	Numeric
Valid Values	1	Excellent
	2	Good
	3	Poor
ohs_neck_exam
		Value
Standard Attributes	Label	Head and neck exam:
	Type	Numeric
Valid Values	1	Normal
	2	Abnormal
ohs_dentures
		Value
Standard Attributes	Label	Need for Dentures
	Type	Numeric
Valid Values	1	Yes
	2	No
ohs_referral
		Value
Standard Attributes	Label	Referral:
	Type	Numeric
Valid Values	1	General dentist.
	2	Regular dental visits are advised for routine care
	3	General Dentist/ Specialist: Follow up care for oral heath problems
	4	Urgent Care: Please see your Dentist within 48 hours if infection was found
	5	Dentist or Doctor within 1 week if an abnormal finding was found in your head, neck or mouth soft tissue
oral_health_screening_complete
		Value
Standard Attributes	Label	Complete?
	Type	Numeric
Valid Values	0	Incomplete
	1	Unverified
	2	Complete
coronal_decaycaries
		Value
Standard Attributes	Label	<none>
	Type	Numeric
Valid Values	0	No
	1	Yes
root_decaycaries
		Value
Standard Attributes	Label	<none>
	Type	Numeric
Valid Values	0	No
	1	Yes
root_fillcaries
		Value
Standard Attributes	Label	<none>
	Type	Numeric
Valid Values	0	No
	1	Yes
perio
		Value
Standard Attributes	Label	Periodontal Disease based on American Academy of Periodontology 1999 Report
	Type	Numeric
Valid Values	1	Severe
	2	Moderate
	3	None/Mild
period_severe
		Value
Standard Attributes	Label	Severe
	Type	Numeric
Valid Values	0	No
	1	Yes
period_mod
		Value
Standard Attributes	Label	Moderate
	Type	Numeric
Valid Values	0	No
	1	Yes
period_no
		Value
Standard Attributes	Label	None/Mild
	Type	Numeric
Valid Values	0	No
	1	Yes
